# Supplementary material for: Antimicrobial prescription patterns in East Africa: a systematic review
Source: Syst Rev. 2023 Feb 14;12:18. doi: 10.1186/s13643-022-02152-7 (PMC9927054; doi:10.1186/s13643-022-02152-7)
Supplement: Supplementary file 1 — Additional file 1. Risk of Bias Assessment. [file 13643_2022_2152_MOESM1_ESM.zip]

Archive with 2 entries (2 files):
- Appendix 3R3.docx
- ROB-ScoresR3.xlsx
