# Supplementary material for: Antimicrobial prescription patterns in East Africa: a systematic review
Source: Syst Rev. 2023 Feb 14;12:18. doi: 10.1186/s13643-022-02152-7 (PMC9927054; doi:10.1186/s13643-022-02152-7)
Supplement: Supplementary file 1 — Additional file 1. Risk of Bias Assessment. [file 13643_2022_2152_MOESM1_ESM.zip › ROB-ScoresR3.xlsx]

## Sheet: Sheet1
Author_details	Was the study’s target population a close representation of the national population in relation to relevant variables, e.g. age, sex, occupation?	Was the sampling frame a true or close representation of the target population?	Was some form of random selection used to select the sample, OR, was a census undertaken?	Was the likelihood of non-response bias minimal?	Were data collected directly from the subjects (as opposed to a proxy)?	Was an acceptable case definition used in the study?	Was the study instrument that measured the parameter of interest (e.g. prevalence of low back pain) shown to have reliability and validity (if necessary)?	Was the same mode of data collection used for all subjects?	Were the numerator(s) and denominato r(s) for the parameter of interest appropriate	Summary on the overall risk of study bias	Summary of risk of Bias
Ahmed&Awad, 2010	0	1	0	0	0	0	0	0	0	1	Low Risk
Amaha et el., 2018	0	0	0	0	0	0	0	0	0	0	Low Risk
Amaha et al.,2018	0	0	0	0	0	0	0	0	0	0	Low Risk
Awad et al., 2006	0	0	0	0	0	0	0	0	0	0	Low Risk
Awad et al., 2006	0	0	0	0	0	0	0	0	0	0	Low Risk
Bilal et al., 2016	0	0	0	0	0	0	0	0	0	0	Low Risk
Cheraghali &Idries, 2009	0	0	0	0	0	0	0	0	0	0	Low Risk
Desalegn, 2013	0	1	1	0	0	0	0	0	0	2	Low Risk
Dessie et al., 2020	0	0	0	0	0	0	0	0	0	0	Low Risk
Elmannan et al., 2015	0	0	0	0	0	0	0	0	0	0	Low Risk
Gwimile et.al, 2012	0	0	0	0	0	0	0	0	0	0	Low Risk
Kabede et al., 2017	0	0	0	0	0	0	0	0	0	0	Low Risk
Kiguba et al., 2016	0	1	0	0	0	0	0	0	0	1	Low Risk
Maina et al., 2020	0	1	0	0	0	0	0	0	0	1	Low Risk
Massele et al., 2001	1	1	0	0	0	0	0	0	0	2	Low Risk
Massele et al., 1993	1	1	1	0	1	0	0	0	0	4	Moderate Risk
Mekuria et al., 2019	0	0	0	0	0	0	0	0	0	0	Low Risk
Mubi et al., 2013	0	0	0	0	0	0	0	0	0	0	Low Risk
Muyu et al., 2013	0	0	0	0	0	0	0	0	0	0	Low Risk
Njozi et al.,2013	1	0	0	1	0	0	0	0	0	2	Low Risk
Okoth et al., 2018	0	0	0	0	0	0	0	0	0	0	Low Risk
Sisay et al., 2017	0	0	0	0	0	0	0	0	0	0	Low Risk
Summoro et al., 2015	0	0	0	0	0	0	0	0	0	0	Low Risk
Talaam et. al.,2017	0	0	0	0	0	0	0	0	0	0	Low Risk
Ylma & Liben, 2020	0	0	0	0	0	0	0	0	0	0	Low Risk
Yimenu et al., 2019	0	0	0	0	0	0	0	0	0	0	Low Risk
